# Supplementary material for: Cell Membrane- and Extracellular Vesicle-Coated Chitosan Methacrylate-Tripolyphosphate Nanoparticles for RNA Delivery
Source: Int J Mol Sci. 2024 Dec 23;25(24):13724. doi: 10.3390/ijms252413724 (PMC11678704; doi:10.3390/ijms252413724)
Supplement: Supplementary file 1 [file ijms-25-13724-s001.zip]

Archive with 1 entries (1 files):
- ijms-3346484-supplementary.pdf
